# Supplementary material for: Evolutionary Reprogramming of Acyltransferase Domains in Polyene Macrolide Pathways
Source: Microorganisms. 2026 Jan 8;14(1):141. doi: 10.3390/microorganisms14010141 (PMC12843615; doi:10.3390/microorganisms14010141)
Supplement: Supplementary file 1 [file microorganisms-14-00141-s001.zip]

Archive with 1 entries (1 files):
- microorganisms-4032248-supplementary.pdf
